# Supplementary material for: Silver Nanoparticles Produced by Rooibos Kombucha Suppress Bacterial Biofilms and Improve Survival in Galleria mellonella Infection Model
Source: Int J Mol Sci. 2026 Jun 10;27(12):5274. doi: 10.3390/ijms27125274 (PMC13299197; doi:10.3390/ijms27125274)
Supplement: Supplementary file 1 [file ijms-27-05274-s001.zip]

Archive with 1 entries (1 files):
- ijms-4326673-supplementary.pdf
